# Supplementary material for: Diagnostic accuracy of deep learning in detection and prognostication of renal cell carcinoma: a systematic review and meta-analysis
Source: Front Med (Lausanne). 2024 Sep 5;11:1447057. doi: 10.3389/fmed.2024.1447057 (PMC11412207; doi:10.3389/fmed.2024.1447057)
Supplement: Supplementary file 2 [file Data_Sheet_1.xlsx]

## Sheet: HOME
CHARMS & PROBAST template
	Information:
	This Excel document is a template for data extraction and critical appraisal of a systematic review of clinical prediction model development and/or validation studies.
								Templates designed by: Fernandez-Felix BM 1,2 Affiliations: 1 Clinical Biostatistics Unit, Hospital Universitario Ramón y Cajal, IRYCIS, Madrid, Spain. 2 CIBER de Epidemiología y Salud Pública (CIBERESP), Madrid, Spain. Contact: borjamanuel.fernandez@salud.madrid.org
	Contents:
	- HOME: A description of the material in the file and instructions on how to use it. - SUMMARY: Table summarizing the status of the data extraction process and the assessment of bias and applicability. - CHARMS: Data extraction form - PROBAST: Risk of Bias and Applicability Assessment form - TABLES: A proposal tables containing information on study characteristics, models characteristics, and an …
	Instructions for use:
	To begin data extraction (CHARMS) and risk of bias and applicability evaluation (PROBAST) of each model included in the systematic review, check in "new model" on the SUMMARY sheet. Complete the basic study information. The template can be used to evaluate up to 30 models. Go to:
	CHARMS (Adapted from Moons K. 2014) Complete the data extraction for each predictive model included in the systematic review. You should fill in the cells shaded in yellow. Fill in the cell with "No Information" (NI) when the information in the study report is not available. In the case of blank cells, the status of the data extraction form will be incomplete ⚠️. When all domains in the form are …
	PROBAST (Adapted from Wolff RF. 2019) Complete the risk of bias assessment and applicability for each model included in the systematic review. You should answer signalling questions shaded in yellow for each key domain (Participant, Predictor, Outcome and Analysis) as "Yes", "Probably yes", "Probably no", "No" or "No information". For each domain, once all signalling questions are answered, RoB a…
	SUMMARY TABLES The summary tables will be automatically generated based on the information in the CHARMS and PROBAST forms. - Study Characteristics. - Model Characteristics. - Risk of Bias summary (PROBAST). Go to:

## Sheet: SUMMARY
	Summary information:							0	Incomplete
								1	Complete
				Models included for data extraction and RoB assessment:	13
	New model	No model	Author	Publication year	Publication identifier (Title/PMID/DOI)	Publication journal	Model name	Identifier	CHARMS	PROBAST
	TRUE	1	Abdeltawab et al.	2022	A deep learning framework for automated classification of histopathological kidney whole-slide images	Journal of Pathology Informatics	Computerized-aided diagnostic (CAD) system that is based on convolutional neural network (CNN)	Abdeltawab et al., 2022	1	1
	TRUE	2	Cai et al.	2022	Renal Cancer Detection: Fusing Deep and Texture Features from Histopathology Images	BioMed Research International	Detection of Renal Carcinoma (RC) using Alex-Net and Texture Feature Extraction	Cai et al., 2022	1	1
	TRUE	3	Fenstermaker et al.	2020	Development and Validation of a Deep learning Model to Assist With Renal Cell Carcinoma Histopathologic Interpretation	Urology	CNN based pathology model	Fenstermaker et al., 2020	1	1
	TRUE	4	Haeyeh et al.	2022	Development and Evaluation of a Novel Deep-Learning-Based Framework for the Classification of Renal Histopathology Images	Bioengineering	Weakly supervised multiscale learning for renal cancer classification	Haeyeh et al., 2022	1	1
	TRUE	5	Marostica et al.	2021	Development of a Histopathology Informatics Pipeline for Classification and Prediction of Clinical Outcomes in Subtypes of Renal Cell Carcinoma	Clinical cancer reseatch	Deep CNN for RCC detection and classification	Marostica et al., 2021	1	1
	TRUE	6	Ning et al.	2020	Integrative analysis of cross-modal features for the prognosis prediction of clear cell renal cell carcinoma	Bioimage informatics		Ning et al., 2020	1	1
	TRUE	7	Ohe et al.	2022	Deep learning-based predictions of clear and eosinophilic phenotypes in clear cell renal cell carcinoma	Human pathology	AI-based Histopathological Phenotype Prediction in ccRCC	Ohe et al., 2022	1	1
	TRUE	8	Schulz et al.	2021	Multimodal Deep Learning for Prognosis Prediction in Renal Cancer	Frontiers in oncology	Multimodal Deep Learning	Schulz et al., 2021	1	1
	TRUE	9	Tabibu et al.	2019	Pan-Renal Cell Carcinoma classifcation and survival prediction from histopathology images using deep learning	Scientific reports		Tabibu et al., 2019	1	1
	TRUE	10	Wessels et al.	2022	Deep learning can predict survival directly from histology in clear cell renal cell carcinoma	PLOS ONE		Wessels et al., 2022	1	1
	TRUE	11	Wu et al.	2021	A Precision Diagnostic Framework of Renal Cell Carcinoma on Whole-Slide Images using Deep Learning	IEEE International Conference on Bioinformatics and Biomedicine (BIBM)	RCC tumor classification	Wu et al., 2021	1	1
	TRUE	12	Zheng et al.	2023	A Weakly Supervised Deep Learning Model and Human–Machine Fusion for Accurate Grading of Renal Cell Carcinoma from Histopathology Slides	Cancers	SSL-CLAM	Zheng et al., 2023	1	1
	TRUE	13	Zhu et al.	2021	Development and evaluation of a deep neural network for histologic classifcation of renal cell carcinoma on biopsy and surgical resection slides	Scientific reports		Zhu et al., 2021	1	1
	FALSE								FALSE	FALSE
	FALSE								FALSE	FALSE
	FALSE								FALSE	FALSE
	FALSE								FALSE	FALSE
	FALSE								FALSE	FALSE
	FALSE								FALSE	FALSE
	FALSE								FALSE	FALSE
	FALSE								FALSE	FALSE
	FALSE								FALSE	FALSE
	FALSE								FALSE	FALSE
	FALSE								FALSE	FALSE
	FALSE								FALSE	FALSE
	FALSE								FALSE	FALSE
	FALSE								FALSE	FALSE
	FALSE								FALSE	FALSE
	FALSE								FALSE	FALSE
	FALSE								FALSE	FALSE

## Sheet: CHARMS
CHARMS checklist
CHARMS checklist. Relevant items to extract from individual studies for purposes of description and assessment of risk of bias and applicability. (Adapted from Moons KG. 2014)
Gen	App	RoB	Domain/ Key items		Abdeltawab et al., 2022			Cai et al., 2022	Model 3	Model 4	Fenstermaker et al., 2020			Haeyeh et al., 2022			Marostica et al., 2021			Ning et al., 2020			Ohe et al., 2022			Schulz et al., 2021			Tabibu et al., 2019			Wessels et al., 2022			Wu et al., 2021			Zheng et al., 2023			Zhu et al., 2021
0. Study information
X			0.1 Author		Abdeltawab et al.			Cai et al.			Fenstermaker et al.			Haeyeh et al.			Marostica et al.			Ning et al.			Ohe et al.			Schulz et al.			Tabibu et al.			Wessels et al.			Wu et al.			Zheng et al.			Zhu et al.
X			0.2 Publication year		2022			2022			2020			2022			2021			2020			2022			2021			2019			2022			2021			2023			2021
X			0.3 Publication identifier (Title/PMID/DOI)		A deep learning framework for automated classification of histopathological kidney whole-slide images			Renal Cancer Detection: Fusing Deep and Texture Features from Histopathology Images			Development and Validation of a Deep learning Model to Assist With Renal Cell Carcinoma Histopathologic Interpretation			Development and Evaluation of a Novel Deep-Learning-Based Framework for the Classification of Renal Histopathology Images			Development of a Histopathology Informatics Pipeline for Classification and Prediction of Clinical Outcomes in Subtypes of Renal Cell Carcinoma			Integrative analysis of cross-modal features for the prognosis prediction of clear cell renal cell carcinoma			Deep learning-based predictions of clear and eosinophilic phenotypes in clear cell renal cell carcinoma			Multimodal Deep Learning for Prognosis Prediction in Renal Cancer			Pan-Renal Cell Carcinoma classifcation and survival prediction from histopathology images using deep learning			Deep learning can predict survival directly from histology in clear cell renal cell carcinoma			A Precision Diagnostic Framework of Renal Cell Carcinoma on Whole-Slide Images using Deep Learning			A Weakly Supervised Deep Learning Model and Human–Machine Fusion for Accurate Grading of Renal Cell Carcinoma from Histopathology Slides			Development and evaluation of a deep neural network for histologic classifcation of renal cell carcinoma on biopsy and surgical resection slides
X			0.4 Publication journal		Journal of Pathology Informatics			BioMed Research International			Urology			Bioengineering			Clinical cancer reseatch			Bioimage informatics			Human pathology			Frontiers in oncology			Scientific reports			PLOS ONE			IEEE International Conference on Bioinformatics and Biomedicine (BIBM)			Cancers			Scientific reports
X			0.5 Model name		Computerized-aided diagnostic (CAD) system that is based on convolutional neural network (CNN)			Detection of Renal Carcinoma (RC) using Alex-Net and Texture Feature Extraction			CNN based pathology model			Weakly supervised multiscale learning for renal cancer classification			Deep CNN for RCC detection and classification						AI-based Histopathological Phenotype Prediction in ccRCC			Multimodal Deep Learning									RCC tumor classification			SSL-CLAM
1. Source of data					1			1			1			1			1			1			1			1			1			1			1			1			1
	X	X	1.1 Source of data		Retrospective cohort			Retrospective cohort			Retrospective cohort			Retrospective cohort			Retrospective cohort			Retrospective cohort			Retrospective cohort			Retrospective cohort			Retrospective cohort			Retrospective cohort			Retrospective cohort			Retrospective cohort			Retrospective cohort
2. Participants					1			1			1			1			1			1			1			1			1			1			1			1			1
x	X		2.1 Recruitment method		Cases of clear cell RCC and papillary RCC were randomly			Cases of RCC and healthy adults			Cases of RCC			Cases of RCC			Cases of RCC			Cases of ccRCC			Cases of ccRCC			Cases of ccRCC			Cases of RCC			Cases of ccRCC			Cases of RCC			Cases of ccRCC			Cases of RCC
X	X		2.2 Recruitment dates		Not specified			2010 to 2019			Not specified			Not specified			Not specified			Not specified			Not specified			Not specified			Not specified			2009-2011			Not specified			Not specified			2015-2019
X	X		2.3 Study setting		University of Kentucky			The Second Affiliated Hospital of Guangzhou Medical University			The Cancer Genome Atlas			University of Louisville, The Cancer Genome Atlas			Brigham and Women’s Hospital, The Cancer Genome Atlas, Clinical Proteomic Tumor Analysis Consortium (CPTAC) dataset			The Cancer Genome Atlas and The Cancer Imaging Archive			Kansai Medical University Hospital, The Cancer Genome Atlas			Mainz cohort from University Medical Center Mainz, The Cancer Genome Atlas and The Cancer Imaging Archive			The Cancer Genome Atlas			Medical Center Mannheim, The Cancer Genome Atlas			First Affiliated Hospital of Xi’an Jiaotong University, The Cancer Genome Atlas			The Cancer Genome Atlas, Clinical Proteomic Tumor Analysis Consortium (CPTAC) dataset			Dartmouth-Hitchcock Medical Center (DHMC), The Cancer Genome Atlas
X	X		2.4 Study sites (Regions)		USA			China			USA			USA			USA			USA			Japan, USA			Germany, USA			USA			Germany, USA			China, USA			China, USA			USA
X	X		2.5 Study sites (Number of centers)		Multiple			One			Multiple			Multiple			Multiple			Multiple			Multiple			Multiple			Multiple			Multiple			Multiple			Multiple			Multiple
X	X		2.6 Criteria inclusion		Cases with clear cell RCC and clear cell papillary RCC			Cases with RCC and healthy kidneys			Cases with RCC and normal kidneys			Cases of RCC			Cases of RCC			Cases of ccRCC, transcriptome profile, CT imaging and clinical information			Cases of CccRCC			Cases of CccRCC			Cases of RCC			Cases of RCC			Cases of RCC			Cases of ccRCC			Cases of RCC
X	X		2.7 Criteria exclusion		Not specified			Images not in good quality were excluded			Subtypes not included in the Cancer Genome Atlas, such as oncocytomas			WSIs not annotated by pathologists			Cases with MiTF translocation (common in pediatrics)			Cases with lack of information about transcriptomes, lack of clear images, less than 30 days follow up			Insufficient H & E whole slide images			Insufficient H & E whole slide images, Patients with less than 5 year follow up			Insufficient H & E whole slide images			H&E slide containing <250 patches of ccRCC tissue, Follow-up period of < 60 months			Insufficient H & E whole slide images			Insufficient H & E whole slide images			Insufficient H & E whole slide images
X	X		2.8 Participant description	Characteristics	Values		Measures	Values		Measures	Values		Measures	Values		Measures	Values		Measures	Values		Measures	Values		Measures	Values		Measures	Values		Measures	Values		Measures	Values		Measures	Values		Measures	Values		Measures	Values		Measures	Values		Measures
X	X		2.8.1 Characteristic 1		27 cases of cc RCC		Other	93 cases with RCC		Other	42 cases with RCC		Other	25 ccRCC		Other	1657 ccRCC		Other	537 ccRCC		Other	435 ccRCC		Other	18		Other	1584		Other	99		Other	153		Other	513		Other	486		Other
X	X		2.8.2 Characteristic 2		14 cases of papillary RCC		Other	150 cases with healthy adults		Other				15 chromophobe RCC		Other	231 chromophobe RCC		Other							230		Other	509		Other	254		Other				222		Other	79		Other
X	X		2.8.3 Characteristic 3		10 whole slide images from NIH for validation		Other	2 histopathology images per patient with size of 1024 x 768 pixels		Other				7 normal		Other	475 papillary RCC		Other																						917		Other
X	X		2.8.4 Characteristic 4				(Add field)
X	X		2.8.5 Characteristic 5
3. Outcome to be predicted					1			1			1			1			1			1			1			1			1			1			1			1			1
	X	X	3.1 Outcome		Classification of histopathology image patches and pixels into four categories			Classification of histopathology images into RCC or healthy kidneys			Classification of histopathology images into RCC or healthy kidneys			Classification of histopathology images into RCC or healthy kidneys			Classification of histopathology images into RCC, survival prediction			Prediction of survival of ccRCC			Classification of histopathology images into clear and eosinophilic phenotypes			Disease specific survival and 5 year survival			Classification of RCC histopathology images			Prediction of 5-year overall survival for patients with ccRCC			Classification of RCC histopathology images			Classification of histopathology images into grades			Classification of histopathology images
	X	X	3.2 Outcome definition		Classification of RCC subtype			Detection of Renal Carcinoma (RC)			RCC subtype and grade			RCC subtype			RCC subtype			Survival time			Subtyping ccRCC into clear and eosinophilic phenotypes			Disease specific survival :Time until death due to the disease, 5 year survival: Survival status five years post-diagnosis			RCC subtype			5-year overall survival			Classification of RCC subtypes and grading			Grading of ccRCC according to Fuhrman grading			Classification of RCC subtypes
		X	3.3 Same outcome definition for all participants		Yes			Yes			Yes			Yes			Yes			Yes			Yes			Yes			Yes			Yes			Yes			Yes			Yes
X	X		3.4 Type of outcome		Single			Single			Single			Single			Single			Single			Single			Single			Single			Single			Single			Single			Single
		X	3.5 Was the outcome assessed without knowledge of the predictors?		Yes			Yes			Yes			Yes			Yes			Yes			Yes			Yes			Yes			Yes			Yes			No information			No information
		X	3.6 Were candidate predictors part of outcome?		No			No			No			No			No			No			No			No			No			No			No			No			No
	X		3.7 Time of outcome ocurrence		Not applicable			Not applicable			Not applicable			Not applicable			Not applicable			Yes			No			5 years from diagnosis			Not applicable			5 years from diagnosis			Not specified			Not specified			Not specified
4. Candidate predictors					1			1			1			1			1			1			1			1			1			1			1			1			1
X			4.1 Number of candidate predictors (or parameters) assessed		0			0			0			0			0			3			0			0			0			0			0			0			0
X			4.2 Type of predictors		Image patches of different sizes, processed using CNNs			Features extracted from histopathology images, including deep learning features from Alex-Net and texture features			Features extracted from histopathology images			Features extracted from histopathology images			Features extracted from histopathology images			Features extracted from histopathology images, image features from CT, genetic data			Features extracted from histopathology images			Features extracted from histopathology images			Features extracted from histopathology images			Features extracted from histopathology images			Features extracted from histopathology images			Features extracted from histopathology images			Features extracted from histopathology images
	X		4.3 Timing of predictors measurement		At the time of image processing			At the time of image processing			At the time of image processing			At the time of image processing			At the time of image processing			At the time of image processing			At the time of image processing			At the time of image processing			At the time of image processing			At the time of image processing			At the time of image processing			At the time of image processing			At the time of image processing
		X	4.4 Predictors definition and measurement similar for all participants		Yes			Yes			Yes			Yes			Yes			Yes			Yes			Yes			Yes			Yes			Yes			Yes			Yes
		X	4.5 Were predictors assessed blinded for outcome?		No information			No information			Yes			Yes			Yes			No information			Yes			Yes			Yes			Yes			Yes			No information			No information
		X	4.6 Handling of continuous predictors		Not applicable			Not applicable			Not applicable			Not applicable			Not specified			Not specified			Not specified			Cross entropy			Not specified			Not specified			Not specified			Not specified			Not specified
5. Sample size					1			1			1			1			1			1			1			1			1			1			1			1			1
X			5.1 Number of participants		41			243			42			52			1150			209			435			248			1584			353			153			735			1482
X			5.2 Number of outcomes/events		51			1190			3486			52			3786			209			435			248			1584			353			153			735			1482
					0			0			0			0			0			0			0			0			0			0			0			0			0			0			0
		X	5.3 Number events per variable (EPV) or per parameter (EPP)		Unknown			Unknown			Unknown			Unknown			Unknown			0			Unknown			Unknown			Unknown			Unknown			Unknown			Unknown			Unknown
6. Missing data					1			1			1			1			1			1			1			1			1			1			1			1			1
X		X	6.1 Number of participants with any missing value		Not specified			Not specified			Not specified			Not specified			Not specified			Not specified			Not specified			Not specified			Not specified			Not specified			Not specified			Not specified			Not specified
		X	6.2 Handling of missing data		No information			No information			No information			No information			No information			No information			No information			No information			No information			No information			No information			No information			No information
7. Model development					1			1			1			1			1			1			1			1			1			1			1			1			1
X			7.1 Modelling method		Neural network			Neural network			Neural network			Neural network			Neural network			Neural network			Neural network			Machine learning techniques			Neural network			Neural network			Neural network			Machine learning techniques			Neural network
		X	7.2 Method for selection of candidate predictors		Other			Other			Other			Other			Other			Other			Other			Other			Other			Other			Other			Other			Other
		X	7.3 Method for selection of predictors during multivariable modelling		No information			Other			Other			Other			Other			Other			Other			Other			Other			Other			Other			Other			Other
	X	X	7.4 Shrinkage of predictor weights or regression coefficients		Yes			Yes			Yes			Yes			No information			No information			No information			No information			No information			No			No information			No information			No information
8. Model performance					1			1			1			1			1			1			1			1			1			1			1			1			1
	X		8.1 Calibration measures		Not evaluated			Not evaluated			Not evaluated			Not evaluated			Not evaluated			Not evaluated			Not evaluated			Not evaluated			Not evaluated			Not evaluated			Not evaluated			Not evaluated			Not evaluated
	X		8.1.1 Calibration plot		No			No			No			No			No			No			No			No			No			No			No			No			No
	X		8.1.2 Calibration slope		No	value (95% CI):		No	value (95% CI):		No	value (95% CI):		No	value (95% CI):		No	value (95% CI):		No	value (95% CI):		No	value (95% CI):		No	value (95% CI):		No	value (95% CI):		No	value (95% CI):		No	value (95% CI):		No	value (95% CI):		No	value (95% CI):			value (95% CI):			value (95% CI):
	X		8.1.3 Calibration-in-the-large (CITL)		No	value (95% CI):		No	value (95% CI):		No	value (95% CI):		No	value (95% CI):		No	value (95% CI):		No	value (95% CI):		No	value (95% CI):		No	value (95% CI):		No	value (95% CI):		No	value (95% CI):		No	value (95% CI):		No	value (95% CI):		No	value (95% CI):			value (95% CI):			value (95% CI):
	X		8.1.4 Hosmer-Lemeshow test		No			No			No			No			No			No			No			No			No			No			No			No			No
	X		8.1.5 Other		No	Specify:		No	Specify:		No	Specify:		No	Specify:		No	Specify:		No	Specify:		No	Specify:		No	Specify:		No	Specify:		No	Specify:		No	Specify:		No	Specify:		No	Specify:			Specify:			Specify:
	X		8.2 Discrimination measures		Accuracy			Accuracy			AUC graph / Accuracy, sensitivity, specificity, positive predictive value, and negative predictive value			Accuracy, Specificity and Sensitivity			AUC graph			C-Statistic			C-Statistic / AUC graph / Survival analysis			C-Statistic / AUC graph / 5 yr survival analysis			AUC graph / Accuracy			AUC graph / Log-rank test / Accuracy, Specificity, Sensitivity			AUC graph / Accuracy			AUC graph / Accuracy			AUC graph
	X		8.2.1 C-Statistic		No	value (95% CI):	0.2	No	value (95% CI):		No	value (95% CI):		No	value (95% CI):		No	value (95% CI):		Yes	value (95% CI):	0.808 (0.728–0.888)	Yes	value (95% CI):	0.779	Yes	value (95% CI):	0.074±20.03	No	value (95% CI):		No	value (95% CI):		No	value (95% CI):		No	value (95% CI):		No	value (95% CI):			value (95% CI):			value (95% CI):
	X		8.2.2 D-Statistic		No	value (95% CI):		No	value (95% CI):		No	value (95% CI):		No	value (95% CI):		No	value (95% CI):		No	value (95% CI):		No	value (95% CI):		No	value (95% CI):		No	value (95% CI):		No	value (95% CI):		No	value (95% CI):		No	value (95% CI):		No	value (95% CI):			value (95% CI):			value (95% CI):
	X		8.2.3 AUC graph		No			No			Yes			No			Yes			No			Yes			Yes			Yes			Yes			Yes			Yes			Yes
	X		8.2.4 Log-rank test (if survival analysis)		No			No			No			No			No			No			No			No			No			Yes			No			No			No
	X		8.2.5 Risk group curves (if survival analysis)		No			No			No			No			No			No			No			No			No			No			No			No			No
	X		8.2.6 Other		Yes	Specify:	Accuracy	Yes	Specify:	Accuracy	Yes	Specify:	Accuracy, sensitivity, specificity, positive predictive value, and negative predictive value	Yes	Specify:	Accuracy, Specificity and Sensitivity	No	Specify:		No	Specify:		Yes	Specify:	Survival analysis	Yes	Specify:	5 yr survival analysis	Yes	Specify:	Accuracy	Yes	Specify:	Accuracy, Specificity, Sensitivity	Yes	Specify:	Accuracy	Yes	Specify:	Accuracy	No	Specify:			Specify:			Specify:
	X		8.3 Overall measures		Not evaluated			Not evaluated			Not evaluated			Not evaluated			Not evaluated			Not evaluated			Not evaluated			Not evaluated			Not evaluated			Not evaluated			Not evaluated			Not evaluated			Not evaluated
	X		8.3.1 R-squared (e.g. Cox-Snell R2, Nagelkerke's R2,..)		No	value (95% CI):	2	No	value (95% CI):		No	value (95% CI):		No	value (95% CI):		No	value (95% CI):		No	value (95% CI):		No	value (95% CI):		No	value (95% CI):		No	value (95% CI):	12	No	value (95% CI):		No	value (95% CI):		No	value (95% CI):	12	No	value (95% CI):			value (95% CI):			value (95% CI):
	X		8.3.2 Brier score		No	value (95% CI):		No	value (95% CI):		No	value (95% CI):		No	value (95% CI):		No	value (95% CI):		No	value (95% CI):		No	value (95% CI):		No	value (95% CI):		No	value (95% CI):		No	value (95% CI):		No	value (95% CI):		No	value (95% CI):		No	value (95% CI):			value (95% CI):			value (95% CI):
	X		8.3.3 Other		No	Specify:		No	Specify:		No	Specify:		No	Specify:		No	Specify:		No	Specify:		No	Specify:		No	Specify:		No	Specify:		No	Specify:		No	Specify:		No	Specify:		No	Specify:			Specify:			Specify:
	X		8.4 Clinical utility		No			Not evaluated			Not evaluated			Not evaluated			Not evaluated			Not evaluated			Not evaluated			Not evaluated			Not evaluated			Not evaluated			Not evaluated			Not evaluated			Not evaluated
	X		8.4.1 Decision Curve Analysis (DCA)		No			No			No			No			No			No			No			No			No			No			No			No			No
	X		8.4.2 Other		No	Specify:	F	No	Specify:		No	Specify:		No	Specify:		No	Specify:		No	Specify:		No	Specify:		No	Specify:		No	Specify:		No	Specify:		No	Specify:		No	Specify:		No	Specify:			Specify:			Specify:
9. Model evaluation					1			1			1			1			1			1			1			1			1			1			1			1			1
		X	9.1 Method used for testing model performance
		X	9.1.1 Internal validation		Non-random split data			Non-random split data			None (Apparent performance)			Non-random split data			Non-random split data			Cross-validation			Non-random split data			Non-random split data			No information			Non-random split data			Non-random split data			Non-random split data			Non-random split data
		X	9.1.2 External validation		Completely independent			None			Completely independent			None			Completely independent			None			Completely independent			Completely independent			Completely independent			Completely independent			Completely independent			Completely independent			Completely independent
	X	X	9.2 In case of poor validation, whether model was adjusted or updated		Not specified			Not specified			Not specified			Not specified			Not specified			Not specified			Not specified			Not specified			Not specified			Not specified			Not specified			Not specified			Not specified
10. Results					1			1			1			1			1			1			1			1			1			1			1			1			1
X			10.1 Number of predictors (or parameters) included in final model		1			1			1			3			1			3			1			3			1			1			1			1			1
x	X		10.2 Final model included predictor weights or regression coefficients		No information			No information			No information			No information			No information			Regression coefficients			Regression coefficients			No information			No information			No information			No information			No information			No information
X	X		10.3 Final model included intercept (or baseline survival)		No information			No information			No information			No information			No information			Yes			No			No information			No information			No information			No information			No information			No information
X	x		10.4 Alternative presentation of the final prediction models		No information			No information			No information			No information			No information			No information			No information			No information			No information			No information			No information			No information			No information
11. Interpretation					1			1			1			1			1			1			1			1			1			1			1			1			1
X	X		11.1 Interpretation of presented model		Model performed well on the 70% internal validation split and on the external validation NIH dataset			Model performed well in classifying RCC			Model performed well in classifying RCC and grading. The model was able to predict the presence of malignant histopathology using a probability threshold of >0.5			Model performed well in classification of RCC and in detecting normal histology.			Model performed well in classification of RCC and in predicting genomic variation and overall survival outcomes			Model was able to provide prognostic information based on histopathological images, CT images and genetic information			The model predicted histopathological images associated with poor outcomes. The five-year overall survival rate was significantly worse for patients with the mixed/eosinophilic phenotype than those with the clear phenotype			Multimodal deep learning model performed well in predicting disease specific survial and 5 year survival status in ccRCC patients. Prognostication improved when histopathological data was combined with radiology data			Model performed well in classification of RCC and in detecting normal histology.			Multimodal deep learning model performed well in predicting the 5 year overall survival in ccRCC patients.			Model performed well in classification of RCC			Model performed well in grading ccRCC according to Fuhrman grading			Model performed well in classification of RCC
12. Observations					1			1			1			1			1			1			1			1			1			1			1			1			1
			12.1 Data extraction process		All information has been successfully registered			All information has been successfully registered			All information has been successfully registered			All information has been successfully registered			All information has been successfully registered			All information has been successfully registered			All information has been successfully registered			All information has been successfully registered			All information has been successfully registered			All information has been successfully registered			All information has been successfully registered			All information has been successfully registered			All information has been successfully registered			All information has been successfully registered			All information has been successfully registered
			12.2 Additional information
Abbreviation: Gen: General description; App: Applicability; RoB: Risk of Bias
					1			1			1			1			1			2			1			1			2			2			1			1			2			NA			NA
[truncated: 30 more columns]

## Sheet: PROBAST
PROBAST checklist
PROBAST. Prediction model study Risk Of Bias Assessment Tool
Domain/ Key questions	Abdeltawab et al., 2022	Cai et al., 2022	Fenstermaker et al., 2020	Haeyeh et al., 2022	Marostica et al., 2021	Ning et al., 2020	Ohe et al., 2022	Schulz et al., 2021	Tabibu et al., 2019	Wessels et al., 2022	Wu et al., 2021	Zheng et al., 2023	Zhu et al., 2021
0. Study information
0.1 Author	Abdeltawab et al.	Cai et al.	Fenstermaker et al.	Haeyeh et al.	Marostica et al.	Ning et al.	Ohe et al.	Schulz et al.	Tabibu et al.	Wessels et al.	Wu et al.	Zheng et al.	Zhu et al.
0.2 Publication year	2022	2022	2020	2022	2021	2020	2022	2021	2019	2022	2021	2023	2021
0.3 Publication identifier (Title/PMID/DOI)	A deep learning framework for automated classification of histopathological kidney whole-slide images	Renal Cancer Detection: Fusing Deep and Texture Features from Histopathology Images	Development and Validation of a Deep learning Model to Assist With Renal Cell Carcinoma Histopathologic Interpretation	Development and Evaluation of a Novel Deep-Learning-Based Framework for the Classification of Renal Histopathology Images	Development of a Histopathology Informatics Pipeline for Classification and Prediction of Clinical Outcomes in Subtypes of Renal Cell Carcinoma	Integrative analysis of cross-modal features for the prognosis prediction of clear cell renal cell carcinoma	Deep learning-based predictions of clear and eosinophilic phenotypes in clear cell renal cell carcinoma	Multimodal Deep Learning for Prognosis Prediction in Renal Cancer	Pan-Renal Cell Carcinoma classifcation and survival prediction from histopathology images using deep learning	Deep learning can predict survival directly from histology in clear cell renal cell carcinoma	A Precision Diagnostic Framework of Renal Cell Carcinoma on Whole-Slide Images using Deep Learning	A Weakly Supervised Deep Learning Model and Human–Machine Fusion for Accurate Grading of Renal Cell Carcinoma from Histopathology Slides	Development and evaluation of a deep neural network for histologic classifcation of renal cell carcinoma on biopsy and surgical resection slides
0.4 Publication journal	Journal of Pathology Informatics	BioMed Research International	Urology	Bioengineering	Clinical cancer reseatch	Bioimage informatics	Human pathology	Frontiers in oncology	Scientific reports	PLOS ONE	IEEE International Conference on Bioinformatics and Biomedicine (BIBM)	Cancers	Scientific reports
0.5 Model name	Computerized-aided diagnostic (CAD) system that is based on convolutional neural network (CNN)	Detection of Renal Carcinoma (RC) using Alex-Net and Texture Feature Extraction	CNN based pathology model	Weakly supervised multiscale learning for renal cancer classification	Deep CNN for RCC detection and classification		AI-based Histopathological Phenotype Prediction in ccRCC	Multimodal Deep Learning			RCC tumor classification	SSL-CLAM
1. Participants
1.1 Were appropriate data sources used?	Yes	Yes	Yes	Yes	Yes	Yes	Yes	Yes	Yes	Yes	Yes	Yes	Yes
1.2 Were all inclusions and exclusions of participants appropriate?	Probably Yes	Yes	Yes	Yes	Yes	No Information	Yes	Yes	Yes	Yes	Yes	Yes	Yes
Risk of bias introduced by selection of participants	High RoB	High RoB	High RoB	High RoB	Low RoB	High RoB	High RoB	High RoB	High RoB	Low RoB	High RoB	High RoB	Low RoB
Applicability	Low concern	Low concern	Low concern	Low concern	Low concern	Low concern	Low concern	Low concern	High concern	Low concern	Low concern	Low concern	Low concern
Relevant information extracted from CHARMS:
Source of data	Retrospective cohort	Retrospective cohort	Retrospective cohort	Retrospective cohort	Retrospective cohort	Retrospective cohort	Retrospective cohort	Retrospective cohort	Retrospective cohort	Retrospective cohort	Retrospective cohort	Retrospective cohort	Retrospective cohort
Recruitment methods	Cases of clear cell RCC and papillary RCC were randomly	Cases of RCC and healthy adults	Cases of RCC	Cases of RCC	Cases of RCC	Cases of ccRCC	Cases of ccRCC	Cases of ccRCC	Cases of RCC	Cases of ccRCC	Cases of RCC	Cases of ccRCC	Cases of RCC
Recruitment dates	Not specified	2010 to 2019	Not specified	Not specified	Not specified	Not specified	Not specified	Not specified	Not specified	2009-2011	Not specified	Not specified	2015-2019
Study setting	University of Kentucky	The Second Affiliated Hospital of Guangzhou Medical University	The Cancer Genome Atlas	University of Louisville, The Cancer Genome Atlas	Brigham and Women’s Hospital, The Cancer Genome Atlas, Clinical Proteomic Tumor Analysis Consortium (CPTAC) dataset	The Cancer Genome Atlas and The Cancer Imaging Archive	Kansai Medical University Hospital, The Cancer Genome Atlas	Mainz cohort from University Medical Center Mainz, The Cancer Genome Atlas and The Cancer Imaging Archive	The Cancer Genome Atlas	Medical Center Mannheim, The Cancer Genome Atlas	First Affiliated Hospital of Xi’an Jiaotong University, The Cancer Genome Atlas	The Cancer Genome Atlas, Clinical Proteomic Tumor Analysis Consortium (CPTAC) dataset	Dartmouth-Hitchcock Medical Center (DHMC), The Cancer Genome Atlas
Inclusion criteria	Cases with clear cell RCC and clear cell papillary RCC	Cases with RCC and healthy kidneys	Cases with RCC and normal kidneys	Cases of RCC	Cases of RCC	Cases of ccRCC, transcriptome profile, CT imaging and clinical information	Cases of CccRCC	Cases of CccRCC	Cases of RCC	Cases of RCC	Cases of RCC	Cases of ccRCC	Cases of RCC
Exclusion criteria	Not specified	Images not in good quality were excluded	Subtypes not included in the Cancer Genome Atlas, such as oncocytomas	WSIs not annotated by pathologists	Cases with MiTF translocation (common in pediatrics)	Cases with lack of information about transcriptomes, lack of clear images, less than 30 days follow up	Insufficient H & E whole slide images	Insufficient H & E whole slide images, Patients with less than 5 year follow up	Insufficient H & E whole slide images	H&E slide containing <250 patches of ccRCC tissue, Follow-up period of < 60 months	Insufficient H & E whole slide images	Insufficient H & E whole slide images	Insufficient H & E whole slide images
Rationale of bias and applicability rating:					Multiple cohorts used				Only slides from TCGA were used	Exclusion criteria was more specific			Two pathologists did data annotation	1
2. Predictors
2.1 Were predictors defined and assessed in a similar way for all participants?	Yes	Yes	Yes	Yes	Yes	Yes	Yes	Yes	Yes	Yes	Yes	Yes	Yes
2.2 Were predictor assessments made without knowledge of outcome data?	Yes	Probably Yes	No Information	No Information	Yes	Yes	Yes	Yes	Yes	Yes	Yes	Yes	Yes
2.3 Are all predictors available at the time the model is intended to be used?	Yes	No Information	No Information	No Information	Yes	No Information	Yes	Yes	Yes	Yes	Yes	Yes	Yes
Risk of bias introduced by predictors or their assessment	High RoB	Low RoB	Unclear	Unclear	Low RoB	Low RoB	Low RoB	Low RoB	Low RoB	Low RoB	Low RoB	Low RoB	Low RoB
Applicability	Low concern	Low concern	Low concern	Low concern	Low concern	High concern	Low concern	Low concern	Low concern	Low concern	Low concern	Low concern	Low concern
Relevant information extracted from CHARMS:
Predictors definition and measurement similar for all participants	Yes	Yes	Yes	Yes	Yes	Yes	Yes	Yes	Yes	Yes	Yes	Yes	Yes
Were predictors assessed blinded for outcome?	No information	No information	Yes	Yes	Yes	No information	Yes	Yes	Yes	Yes	Yes	No information	No information
Timing of predictors measurement	At the time of image processing	At the time of image processing	At the time of image processing	At the time of image processing	At the time of image processing	At the time of image processing	At the time of image processing	At the time of image processing	At the time of image processing	At the time of image processing	At the time of image processing	At the time of image processing	At the time of image processing
Rationale of bias and applicability rating:	No specific inclusion or exclusion criteria mentiooned			No information that pedictor assessments were blinded
3. Outcome
3.1 Was the outcome determined appropriately?	Yes	Yes	Yes	Yes	Yes	Yes	Yes	Yes	Yes	Yes	Yes	Yes	Yes
3.2 Was a pre-specified or standard outcome definition used?	Yes	Yes	Yes	Yes	Yes	Yes	Yes	Yes	Yes	Yes	Yes	Yes	Yes
3.3 Were predictors excluded from the outcome definition?	No Information	No Information	No	No	No	No	No	No	No	No	No	No	Yes
3.4 Was the outcome defined and determined in a similar way for all participants?	Yes	Yes	Yes	Yes	Yes	Yes	Yes	Yes	Yes	Yes	Yes	Yes	Yes
3.5 Was the outcome determined without knowledge of predictor information?	Yes	Yes	No Information	No Information	No Information	No Information	Yes	Yes	No Information	Yes	No Information	No Information	Yes
3.6 Was the time interval between predictor assessment and outcome determination appropriate?	Yes	Yes	Yes	Yes	Yes	Yes	Yes	Yes	No Information	Yes	No	Yes	Yes
Risk of bias introduced by the outcome or its determination	Low RoB	Low RoB	Low RoB	Low RoB	Low RoB	Low RoB	Low RoB	Low RoB	Low RoB	Low RoB	Low RoB	Low RoB	Low RoB
Applicability	Low concern	Low concern	Low concern	Low concern	Low concern	Low concern	Low concern	Low concern	Unclear	Low concern	Low concern	Low concern	Low concern
Relevant information extracted from CHARMS:
Outcome definition	Classification of RCC subtype	Detection of Renal Carcinoma (RC)	RCC subtype and grade	RCC subtype	RCC subtype	Survival time	Subtyping ccRCC into clear and eosinophilic phenotypes	Disease specific survival :Time until death due to the disease, 5 year survival: Survival status five years post-diagnosis	RCC subtype	5-year overall survival	Classification of RCC subtypes and grading	Grading of ccRCC according to Fuhrman grading	Classification of RCC subtypes
Same outcome definition for all participants	Yes	Yes	Yes	Yes	Yes	Yes	Yes	Yes	Yes	Yes	Yes	Yes	Yes
Was the outcome assessed without knowledge of the predictors	Yes	Yes	Yes	Yes	Yes	Yes	Yes	Yes	Yes	Yes	Yes	No information	No information
Were candidate predictors part of outcome?	No	No	No	No	No	No	No	No	No	No	No	No	No
Time of outcome ocurrence	Not applicable	Not applicable	Not applicable	Not applicable	Not applicable	Yes	No	5 years from diagnosis	Not applicable	5 years from diagnosis	Not specified	Not specified	Not specified
Rationale of bias and applicability rating:
4. Analysis
4.1 Were there a reasonable number of participants with the outcome?	Yes	Yes	Yes	Yes	Yes	Yes	Yes	Yes	Yes	Yes	Yes	Yes	Yes
4.2 Were continuous and categorical predictors handled appropriately?	Yes	Yes	Yes	Yes	Yes	Yes	Yes	Yes	Yes	Yes	Yes	Yes	Yes
4.3 Were all enrolled participants included in the analysis?	Yes	Yes	Yes	Yes	Yes	No Information	Yes	Yes	Yes	Yes	Yes	Yes	Yes
4.4 Were participants with missing data handled appropriately?	No Information	Probably Yes	Probably Yes	No Information	No Information	Probably Yes	Probably Yes	Probably Yes	Probably Yes	Probably Yes	No Information	Probably Yes	Probably Yes
4.5 Was selection of predictors based on univariable analysis avoided?	No Information	No Information	No Information	No Information	No Information	No Information	No Information	No Information	No Information	No Information	No Information	Probably Yes	No Information
4.6 Were complexities in the data accounted for appropriately?	Yes	Yes	Yes	Yes	Yes	Yes	Yes	Yes	Yes	Probably Yes	No Information	No Information	Probably Yes
4.7 Were relevant model performance measures evaluated appropriately?	Yes	Yes	No Information	Yes	Yes	Yes	Yes	Yes	Yes	Yes	Yes	Yes	Yes
4.8 Were model overfitting and optimism in model performance accounted for?	No Information	No Information	No Information	No Information	No Information	No Information	No Information	No Information	No Information	No Information	No Information	No Information	Probably Yes
4.9 Do predictors and their assigned weights in the final model correspond to the results from multivariable analysis?	No Information	No Information	No Information	No Information	No Information	No Information	No Information	No Information	No Information	No Information	No Information	No Information	No Information
Risk of bias introduced by the analysis	High RoB	Low RoB	Low RoB	Low RoB	Low RoB	Low RoB	Low RoB	Low RoB	Low RoB	Low RoB	High RoB	Low RoB	Low RoB
Relevant information extracted from CHARMS:
Outcome frecuency	51 from 41 (124.4%)	1190 from 243 (489.7%)	3486 from 42 (8,300.0%)	52 from 52 (100.0%)	3786 from 1150 (329.2%)	209 from 209 (100.0%)	435 from 435 (100.0%)	248 from 248 (100.0%)	1584 from 1584 (100.0%)	353 from 353 (100.0%)	153 from 153 (100.0%)	735 from 735 (100.0%)	1482 from 1482 (100.0%)
Event per variable (EPV) or per parameter (EPP)	Unknown	Unknown	Unknown	Unknown	Unknown		Unknown	Unknown	Unknown	Unknown	Unknown	Unknown	Unknown
Handling of continuous predictors	Not applicable	Not applicable	Not applicable	Not applicable	Not specified	Not specified	Not specified	Cross entropy	Not specified	Not specified	Not specified	Not specified	Not specified
Number of participants with any missing value	Not specified	Not specified	Not specified	Not specified	Not specified	Not specified	Not specified	Not specified	Not specified	Not specified	Not specified	Not specified	Not specified
Handling of missing data	No information	No information	No information	No information	No information	No information	No information	No information	No information	No information	No information	No information	No information
Method for selection of candidate predictors	Other	Other	Other	Other	Other	Other	Other	Other	Other	Other	Other	Other	Other
Validation method	Internal: No	Internal: No	Internal: No	Internal: No	Internal: No	Internal: No	Internal: No	Internal: No	Internal: No	Internal: No	Internal: No	Internal: No	Internal: No
	External: 1	External: 1	External: 1	External: 1	External: 1	External: 1	External: 1	External: 1	External: 1	External: 1	External: 1	External: 1	External: 1	External:	External:	External:	External:	External:	External:	External:	External:	External:	External:	External:	External:	External:	External:	External:	External:	External:
Performance measures	Calibration: Not evaluated	Calibration: Not evaluated	Calibration: Not evaluated	Calibration: Not evaluated	Calibration: Not evaluated	Calibration: Not evaluated	Calibration: Not evaluated	Calibration: Not evaluated	Calibration: Not evaluated	Calibration: Not evaluated	Calibration: Not evaluated	Calibration: Not evaluated	Calibration: Not evaluated
	Discrimination: Accuracy	Discrimination: Accuracy	Discrimination: AUC graph / Accuracy, sensitivity, specificity, positive predictive value, and negative predictive value	Discrimination: Accuracy, Specificity and Sensitivity	Discrimination: AUC graph	Discrimination: C-Statistic	Discrimination: C-Statistic / AUC graph / Survival analysis	Discrimination: C-Statistic / AUC graph / 5 yr survival analysis	Discrimination: AUC graph / Accuracy	Discrimination: AUC graph / Log-rank test / Accuracy, Specificity, Sensitivity	Discrimination: AUC graph / Accuracy	Discrimination: AUC graph / Accuracy	Discrimination: AUC graph
	Overall: Not evaluated	Overall: Not evaluated	Overall: Not evaluated	Overall: Not evaluated	Overall: Not evaluated	Overall: Not evaluated	Overall: Not evaluated	Overall: Not evaluated	Overall: Not evaluated	Overall: Not evaluated	Overall: Not evaluated	Overall: Not evaluated	Overall: Not evaluated
Shrinkage of predictor weights or regression coefficients	Yes	Yes	Yes	Yes	No information	No information	No information	No information	No information	No	No information	No information	No information
Rationale of bias and applicability rating:
	#REF!

## Sheet: Study Characteristics
	Table 1. Characteristics of the studies included in the systematic review.
	Author, Year	Study design	Enrolment period	Study setting	Study region	Participant characteristics:
Abdeltawab et al., 2022	Abdeltawab et al., 2022	Retrospective cohort	Not specified	University of Kentucky	USA	27 cases of cc RCC	14 cases of papillary RCC	10 whole slide images from NIH for validation	0	0
Cai et al., 2022	Cai et al., 2022	Retrospective cohort	2010 to 2019	The Second Affiliated Hospital of Guangzhou Medical University	China	93 cases with RCC	150 cases with healthy adults	2 histopathology images per patient with size of 1024 x 768 pixels	0	0
Fenstermaker et al., 2020	Fenstermaker et al., 2020	Retrospective cohort	Not specified	The Cancer Genome Atlas	USA	42 cases with RCC	0	0	0	0
Haeyeh et al., 2022	Haeyeh et al., 2022	Retrospective cohort	Not specified	University of Louisville, The Cancer Genome Atlas	USA	25 ccRCC	15 chromophobe RCC	7 normal	0	0
Marostica et al., 2021	Marostica et al., 2021	Retrospective cohort	Not specified	Brigham and Women’s Hospital, The Cancer Genome Atlas, Clinical Proteomic Tumor Analysis Consortium (CPTAC) dataset	USA	1657 ccRCC	231 chromophobe RCC	475 papillary RCC	0	0
Ning et al., 2020	Ning et al., 2020	Retrospective cohort	Not specified	The Cancer Genome Atlas and The Cancer Imaging Archive	USA	537 ccRCC	0	0	0	0
Ohe et al., 2022	Ohe et al., 2022	Retrospective cohort	Not specified	Kansai Medical University Hospital, The Cancer Genome Atlas	Japan, USA	435 ccRCC	0	0	0	0
Schulz et al., 2021	Schulz et al., 2021	Retrospective cohort	Not specified	Mainz cohort from University Medical Center Mainz, The Cancer Genome Atlas and The Cancer Imaging Archive	Germany, USA	18	230	0	0	0
Tabibu et al., 2019	Tabibu et al., 2019	Retrospective cohort	Not specified	The Cancer Genome Atlas	USA	1584	509	0	0	0
Wessels et al., 2022	Wessels et al., 2022	Retrospective cohort	2009-2011	Medical Center Mannheim, The Cancer Genome Atlas	Germany, USA	99	254	0	0	0
Wu et al., 2021	Wu et al., 2021	Retrospective cohort	Not specified	First Affiliated Hospital of Xi’an Jiaotong University, The Cancer Genome Atlas	China, USA	153	0	0	0	0
Zheng et al., 2023	Zheng et al., 2023	Retrospective cohort	Not specified	The Cancer Genome Atlas, Clinical Proteomic Tumor Analysis Consortium (CPTAC) dataset	China, USA	513	222	0	0	0
Zhu et al., 2021	Zhu et al., 2021	Retrospective cohort	2015-2019	Dartmouth-Hitchcock Medical Center (DHMC), The Cancer Genome Atlas	USA	486	79	917	0	0
		0	0	0	0	0	0	0	0	0
		0	0	0	0	0	0	0	0	0
		0	0	0	0	0	0	0	0	0
		0	0	0	0	0	0	0	0	0
		0	0	0	0	0	0	0	0	0
		0	0	0	0	0	0	0	0	0
		0	0	0	0	0	0	0	0	0
		0	0	0	0	0	0	0	0	0
		0	0	0	0	0	0	0	0	0
		0	0	0	0	0	0	0	0	0
		0	0	0	0	0	0	0	0	0
		0	0	0	0	0	0	0	0	0
		0	0	0	0	0	0	0	0	0
		0	0	0	0	0	0	0	0	0
		0	0	0	0	0	0	0	0	0
		0	0	0	0	0	0	0	0	0
		0	0	0	0	0	0	0	0	0

## Sheet: Model characteristics
	Table 2. Characteristics of the models included in the systematic review and critical appraisal for risk of bias and applicability.
	Author, Year	Modelling method	Sample size	Events	No predictors		EPV or EPP	Selection of candidate predictors	Selection of final predictors	Number (%) and handling of missng data	Type of validation	Performance measures		Critical appraisal (PROBAST)
				n (%)	Cand.	Final								P	Pr	O	A
Abdeltawab et al., 2022	Abdeltawab et al., 2022	Neural network	41	51 (124.4)	Unkown	1	Unknown	Other	No information	n (%): Unkown Method: No information	Int: Non-random split data Ext : Completely independent	Cal: Not evaluated Disc : Accuracy Ov: Not evaluated	RoB	-	-	+	-
													App	+	+	+
Cai et al., 2022	Cai et al., 2022	Neural network	243	1190 (489.7)	Unkown	1	Unknown	Other	Other	n (%): Unkown Method: No information	Int: Non-random split data Ext : None	Cal: Not evaluated Disc : Accuracy Ov: Not evaluated	RoB	-	+	+	+
													App	+	+	+
Fenstermaker et al., 2020	Fenstermaker et al., 2020	Neural network	42	3486 (8,300.0)	Unkown	1	Unknown	Other	Other	n (%): Unkown Method: No information	Int: None (Apparent performance) Ext : Completely independent	Cal: Not evaluated Disc : AUC graph / Accuracy, sensitivity, specificity, positive predictive value, and negative predictive value Ov: Not evaluated	RoB	-	?	+	+
													App	+	+	+
Haeyeh et al., 2022	Haeyeh et al., 2022	Neural network	52	52 (100.0)	Unkown	3	Unknown	Other	Other	n (%): Unkown Method: No information	Int: Non-random split data Ext : None	Cal: Not evaluated Disc : Accuracy, Specificity and Sensitivity Ov: Not evaluated	RoB	-	?	+	+
													App	+	+	+
Marostica et al., 2021	Marostica et al., 2021	Neural network	1150	3786 (329.2)	Unkown	1	Unknown	Other	Other	n (%): Unkown Method: No information	Int: Non-random split data Ext : Completely independent	Cal: Not evaluated Disc : AUC graph Ov: Not evaluated	RoB	+	+	+	+
													App	+	+	+
Ning et al., 2020	Ning et al., 2020	Neural network	209	209 (100.0)	3	3	0	Other	Other	n (%): Unkown Method: No information	Int: Cross-validation Ext : None	Cal: Not evaluated Disc : C-Statistic Ov: Not evaluated	RoB	-	+	+	+
													App	+	-	+
Ohe et al., 2022	Ohe et al., 2022	Neural network	435	435 (100.0)	Unkown	1	Unknown	Other	Other	n (%): Unkown Method: No information	Int: Non-random split data Ext : Completely independent	Cal: Not evaluated Disc : C-Statistic / AUC graph / Survival analysis Ov: Not evaluated	RoB	-	+	+	+
													App	+	+	+
Schulz et al., 2021	Schulz et al., 2021	Machine learning techniques	248	248 (100.0)	Unkown	3	Unknown	Other	Other	n (%): Unkown Method: No information	Int: Non-random split data Ext : Completely independent	Cal: Not evaluated Disc : C-Statistic / AUC graph / 5 yr survival analysis Ov: Not evaluated	RoB	-	+	+	+
													App	+	+	+
Tabibu et al., 2019	Tabibu et al., 2019	Neural network	1584	1584 (100.0)	Unkown	1	Unknown	Other	Other	n (%): Unkown Method: No information	Int: No information Ext : Completely independent	Cal: Not evaluated Disc : AUC graph / Accuracy Ov: Not evaluated	RoB	-	+	+	+
													App	-	+	?
Wessels et al., 2022	Wessels et al., 2022	Neural network	353	353 (100.0)	Unkown	1	Unknown	Other	Other	n (%): Unkown Method: No information	Int: Non-random split data Ext : Completely independent	Cal: Not evaluated Disc : AUC graph / Log-rank test / Accuracy, Specificity, Sensitivity Ov: Not evaluated	RoB	+	+	+	+
													App	+	+	+
Wu et al., 2021	Wu et al., 2021	Neural network	153	153 (100.0)	Unkown	1	Unknown	Other	Other	n (%): Unkown Method: No information	Int: Non-random split data Ext : Completely independent	Cal: Not evaluated Disc : AUC graph / Accuracy Ov: Not evaluated	RoB	-	+	+	-
													App	+	+	+
Zheng et al., 2023	Zheng et al., 2023	Machine learning techniques	735	735 (100.0)	Unkown	1	Unknown	Other	Other	n (%): Unkown Method: No information	Int: Non-random split data Ext : Completely independent	Cal: Not evaluated Disc : AUC graph / Accuracy Ov: Not evaluated	RoB	-	+	+	+
													App	+	+	+
Zhu et al., 2021	Zhu et al., 2021	Neural network	1482	1482 (100.0)	Unkown	1	Unknown	Other	Other	n (%): Unkown Method: No information	Int: Non-random split data Ext : Completely independent	Cal: Not evaluated Disc : AUC graph Ov: Not evaluated	RoB	+	+	+	+
													App	+	+	+
													RoB
													App
													RoB
													App
													RoB
													App
													RoB
													App
													RoB
													App
													RoB
													App
													RoB
													App
													RoB
													App
													RoB
													App
													RoB
													App
													RoB
													App
													RoB
													App
													RoB
													App
													RoB
													App
													RoB
													App
													RoB
													App
													RoB
													App

## Sheet: PROBAST summary
	Table 3. Risk of bias and applicability assessment
	Author, Year	Risk of Bias				Applicability			Overall
		1. Participants	2. Predictors	3. Outcome	4. Analysis	1. Participants	2. Predictors	3. Outcome	Risk of Bias	Applicability
Abdeltawab et al., 2022	Abdeltawab et al., 2022	-	-	+	-	+	+	+	-	+
Cai et al., 2022	Cai et al., 2022	-	+	+	+	+	+	+	-	+
Fenstermaker et al., 2020	Fenstermaker et al., 2020	-	?	+	+	+	+	+	-	+
Haeyeh et al., 2022	Haeyeh et al., 2022	-	?	+	+	+	+	+	-	+
Marostica et al., 2021	Marostica et al., 2021	+	+	+	+	+	+	+	+	+
Ning et al., 2020	Ning et al., 2020	-	+	+	+	+	-	+	-	-
Ohe et al., 2022	Ohe et al., 2022	-	+	+	+	+	+	+	-	+
Schulz et al., 2021	Schulz et al., 2021	-	+	+	+	+	+	+	-	+
Tabibu et al., 2019	Tabibu et al., 2019	-	+	+	+	-	+	?	-	-
Wessels et al., 2022	Wessels et al., 2022	+	+	+	+	+	+	+	+	+
Wu et al., 2021	Wu et al., 2021	-	+	+	-	+	+	+	-	+
Zheng et al., 2023	Zheng et al., 2023	-	+	+	+	+	+	+	-	+
Zhu et al., 2021	Zhu et al., 2021	+	+	+	+	+	+	+	+	+

## Sheet: CHARMS.Drop-down response lists
Drop-down lists
CHARMS sheet
1.1 Source of data	2.8 Participant description (Measures)	3.4 Type of outcome	6.2 Handling of missing data	7.1 Modelling method	7.2 Method for selection of candidate predictors	7.3 Method for selection of predictors during multivariable modelling	9.1.1 Internal validation	9.1.2 External validation	10.2 Final model included predictor weights or regression coefficients	10.4 Alternative presentation of the final prediction models
Prospective cohort	Mean	Single	Complete-case analysis	Logistic regression	All available predictors	Pre-specified model (not selection)	None (Apparent performance)	None	None	None
Retrospective cohort	Mean (sd)	Combined	Single imputation	Multilevel logistic regression	Based on prior knowledge	Backward elimination	Random split data	Temporal	Predictor weights	Sum score
Case-control	Median	Unclear	Multiple imputation	Cox regression	Based on univariable associations	Forward selection	Non-random split data	Geographical	Regression coefficients	Nomogram
Nested case-control	Median (IQR)	No information	Other	Machine learning techniques	Other	Stepwise selection	Cross-validation	Different setting	Unclear	Score chart
Existing registry	Median (min-max)	(Add field)	Unclear	Neural network	Unclear	LASSO selection	Bootstrap	Different investigator	No information	Score system
Randomized trial	n (%)	(Add field)	No information	Other	No information	Ridge regression	Other	Completely independent	(Add field)	On-line calculator
Combined data (e.g. IPD of combination of cohorts)	Other	(Add field)	(Add field)	Unclear	(Add field)	Bootstrap selection	Unclear	Other	(Add field)	App calculator
Aggregated data	Unclear	(Add field)	(Add field)	No information	(Add field)	Other	No information	Unclear	(Add field)	Other
Other	No information	(Add field)	(Add field)	(Add field)	(Add field)	Unclear	(Add field)	No information	(Add field)	Unclear
Unclear	(Add field)		(Add field)	(Add field)	(Add field)	No information	(Add field)	(Add field)	(Add field)	No information
No information	(Add field)		(Add field)	(Add field)	(Add field)	(Add field)	(Add field)	(Add field)		(Add field)
(Add field)	(Add field)			(Add field)		(Add field)	(Add field)	(Add field)		(Add field)
(Add field)	(Add field)			(Add field)		(Add field)	(Add field)	(Add field)		(Add field)
(Add field)	(Add field)					(Add field)		(Add field)		(Add field)
(Add field)						(Add field)				(Add field)
(Add field)
